# Supplementary material for: Characterization of the Lower Airways and Oral Microbiota in Healthy Young Persons in the Community
Source: Biomedicines. 2023 Mar 10;11(3):841. doi: 10.3390/biomedicines11030841 (PMC10045431; doi:10.3390/biomedicines11030841)
Supplement: Supplementary file 1 [file biomedicines-11-00841-s001.zip]

Archive with 1 entries (1 files):
- biomedicines-2199948-supplementary.pdf
